# Supplementary material for: Effect of Benzotriazole on the Localized Corrosion of Copper Covered with Carbonaceous Residue
Source: Materials (Basel). 2021 May 21;14(11):2722. doi: 10.3390/ma14112722 (PMC8196688; doi:10.3390/ma14112722)
Supplement: Supplementary file 1 [file materials-14-02722-s001.zip]

Archive with 1 entries (1 files):
- materials-1221573-supplementary.pdf
